# Supplementary material for: What makes a host a good reservoir? Determinants of the reservoir potential of Nicotiana glauca for tobacco mild green mosaic virus
Source: Virus Evol. 2025 Jun 6;11(1):veaf044. doi: 10.1093/ve/veaf044 (PMC12203087; doi:10.1093/ve/veaf044)
Supplement: de_Andres_et_al_Supplementary_tables_veaf044 [file de_andres_et_al_supplementary_tables_veaf044.xlsx]

## Sheet: Table S1
Table S1. Number of plants sampled in six N. glauca populations at seven collection times.
Total number of plants (N), of plants not infected by TMGMV, of plants infected by TMGMV (frequency) and of those infected by Long-3’UTR isolates (L), Short-3’UTR isolates (S) or by both types of isolates (M) is indicated.
Sampling date	2018-02-01						June 2018						September 2018						February 2019						July 2019						November 2019						February 2020
Population	N	Not infected	Infected	L	S	M	N	Not infected	Infected	L	S	M	N	Not infected	Infected	L	S	M	N	Not infected	Infected	L	S	M	N	Not infected	Infected	L	S	M	N	Not infected	Infected	L	S	M	N	Not infected	Infected	L	S	M
San José	22	17	5 (0.23)	5	0	0	21	15	6 (0.29)	6	0	0	20	16	4 (0.20)	4	0	0	17	16	1 (0.06)	1	0	0	22	17	5 (0.23)	5	0	0	21	15	6 (0.29)	6	0	0	20	16	4 (0.20)	4	0	0
La Datilera	15	3	12 (0.80)	12	0	0	10	0	10 (1.00)	10	0	0	25	9	16 (0.64)	16	0	0	22	3	19 (0.86)	19	0	0	25	3	22 (0.88)	22	0	0	21	1	20 (0.95)	20	0	0	22	4	18 (0.82)	18	0	0
Rambla Morales	11	1	10 (0.91)	10	0	0	10	0	10 (1.00)	10	0	0	11	0	11 (1.00)	10	0	1	11	3	8 (0.73)	8	0	0	10	4	6 (0.60)	6	0	0	7	2	5 (0.71)	5	0	0	2	0	2 (1.00)	0	1	1
Rambla Amoladeras	30	25	5 (0.17)	5	0	0	30	10	20 (0.67)	7	7	6	13	10	3 (0.23)	3	0	0	20	4	16 (0.80)	7	7	2	26	16	10 (0.38)	8	2	0	16	7	9 (0.56)	3	5	1	31	23	8 (0.26)	1	7	0
AL3115	8	5	3 (0.38)	3	0	0	11	5	6 (0.55)	4	1	1	13	10	3 (0.23)	3	0	0	15	11	4 (0.27)	3	1	0	15	10	5 (0.33)	4	1	0	18	6	12 (0.67)	5	7	0	10	6	4 (0.40)	3	0	1
El Edar	12	4	8 (0.67)	0	8	0	8	0	8 (1.00)	0	7	1	12	0	12 (1.00)	0	12	0	14	3	11 (0.79)	0	11	0	22	7	15 (0.68)	4	11	0	17	0	17 (1.00)	0	17	0	24	5	19 (0.79)	0	19	0
Total	98	55	43 (0.44)	35	8	0	90	30	60 (0.67)	37	15	8	94	45	49 (0.52)	36	12	1	99	40	59 (0.60)	38	19	2	120	57	63 (0.53)	49	14	0	100	31	69 (0.69)	39	29	1	109	54	55 (0.51)	26	27	2

## Sheet: Table S2
Table S2. Number of plants sampled in N. glauca populations according to age class. Total number of plants (N), of plants not infected by TMGMV and of plants infected by TMGMV is indicated.
Plants resampled at different collection times were excluded except if they changed age class or infection status. Data are aggregated over collection time and through five plant populations, the La Datilera population was excluded as resampled plants could not be identified.
	San José			Rambla Morales			Rambla Amoladeras			AL3115			El Edar			Total
Age class	N	Not infected	Infected	N	Not infected	Infected	N	Not infected	Infected	N	Not infected	Infected	N	Not infected	Infected	N	Not infected	Infected
1	19	16	3	7	7	0	28	26	2	11	6	5	18	10	8	83	65	18
2	23	20	3	3	0	3	112	61	51	18	11	7	29	6	23	185	98	87
3	24	17	7	16	1	15	28	12	16	11	5	6	32	1	31	111	36	75
4	8	5	3	9	0	9	0	0	0	7	4	3	5	0	5	29	9	20
Total	74	58	16	35	8	27	168	99	69	47	26	21	84	17	67	408	208	200

## Sheet: Table S3
Table S3. Number of plants sampled in six N. glauca populations according to TMGMV infection status.
Data are for six plant populations and seven collection times, or aggregated over populations.
	San José			La Datilera			Rambla Morales			Rambla Amoladeras			AL3115			El Edar			Total
Sampling date	N	Not infected	Infected	N	Not infected	Infected	N	Not infected	Infected	N	Not infected	Infected	N	Not infected	Infected	N	Not infected	Infected	N	Not infected	Infected
2018-02-01	22	17	5	15	3	12	11	1	10	30	25	5	8	5	3	12	4	8	98	55	43
2018-06-01	21	15	6	10	0	10	10	0	10	30	10	20	11	5	6	8	0	8	90	30	60
2018-09-01	20	16	4	25	9	16	11	0	11	13	10	3	13	10	3	12	0	12	94	45	49
2019-02-01	17	16	1	22	3	19	11	3	8	20	4	16	15	11	4	14	3	11	99	40	59
2019-07-01	22	17	5	25	3	22	10	4	6	26	16	10	15	10	5	22	7	15	120	57	63
2019-11-01	21	15	6	21	1	20	7	2	5	16	7	9	18	6	12	17	0	17	100	31	69
2020-02-01	20	16	4	22	4	18	2	0	2	31	23	8	10	6	4	24	5	19	109	54	55
Total	143	112	31	140	23	117	62	10	52	166	95	71	90	53	37	109	19	90	710	312	398
Number of plants	2018-02-01	2018-06-01	2018-09-01	2019-02-01	2019-07-01	2019-11-01	2020-02-01	Total
Not infected	55	30	45	40	57	31	54	312
Infected	43	60	49	59	63	69	55	398
Total	98	90	94	99	120	100	109	710

## Sheet: Table S4
Table S4. Accumulation of TMGMV Long-3’UTR and Short-3’UTR isolates in N. glauca under field conditions.
Data (ng of viral RNA / mg of total plant RNA) are shown for six plant populations and seven collection times, and are means and standard errors over the number of plants shown in Table S1.
Sampling date	San José		La Datilera		Rambla Morales		Rambla Amoladeras		AL3115		El Edar
-	Long-3'UTR	Short-3'UTR	Long-3'UTR	Short-3'UTR	Long-3'UTR	Short-3'UTR	Long-3'UTR	Short-3'UTR	Long-3'UTR	Short-3'UTR	Long-3'UTR	Short-3'UTR
Feb-18	33.769 ± 33.746	-	37.470 ± 9.245	-	12.181 ± 3.271	-	0.382 ± 0.263	-	25.458 ± 23.206	-	-	26.449 ± 10.868
Jun-18	19.053 ± 8.921	-	54.433 ± 9.246	-	104.959 ± 22.530	-	2.588 ± 2.089	3.455 ± 2.233	5.517 ± 2.756	1.377 ± 0.000	-	94.776 ± 36.311
Sep-18	21.392 ± 19.371	-	122.003 ± 25.514	-	71.661 ± 18.789	-	146.018 ± 48.907	-	126.294 ± 87.091	-	-	9.560 ± 2.854
Feb-19	6.178 ± 5.098	-	36.361 ± 4.792	-	19.579 ± 4.933	0.063 ± 0.000	1.566 ± 0.639	1.917 ± 0.680	11.922 ± 10.313	2.269 ± 0.000	-	22.110 ± 4.447
Jul-19	72.391 ± 12.884	-	92.976 ± 13.751	-	77.563 ± 14.333	-	8.884 ± 4.771	15.216 ± 14.344	13.727 ± 12.030	25.758 ± 0.000	20.415 ± 8.313	49.549 ± 6.847
Nov-19	30.626 ± 7.462	-	32.322 ± 4.430	-	34.723 ± 11.499	-	3.896 ± 1.971	2.858 ± 1.610	5.189 ± 2.744	4.545 ± 2.813	-	37.715 ± 11.667
Feb-20	43.555 ± 13.935	-	89.468 ± 7.463	-	-	-	2.715 ± 0.862	31.604 ± 13.031	19.295 ± 16.110	-	-	63.733 ± 6.565

## Sheet: Table S5
Table S5. Accumulation of TMGMV Long-3’UTR and Short-3’UTR isolates in N. glauca under experimental conditions at different temperatures and times after inoculation (days post inoculation, dpi).
Data (ng of viral RNA / mg of total plant RNA) are for six or seven Long-3’UTR or Shprt-3’UTR isolates and are means and standard errors of 5 to 9 replicated plants per isolate.
Isolate	3'UTR-Size	16ºC, 12 dpi	22ºC, 6 dpi	22ºC, 12 dpi	22ºC, 19 dpi	28ºC, 12 dpi
92/73	Long-3'UTR	36.712 ± 3.249	111.093 ± 9.082	75.462 ± 5.215	1.838 ± 0.724	24.947 ± 6.061
94/6	Long-3'UTR	7.406 ± 7.003	19.831 ± 12.200	45.529 ± 59.566	45.040 ± 11.220	85.897 ± 13.756
96/5	Long-3'UTR	47.961 ± 2.634	105.668 ± 9.568	70.160 ± 9.483	19.111 ± 5.232	79.779 ± 10.639
99/11	Long-3'UTR	3.616 ± 0.234	12.831 ± 1.509	8.489 ± 0.831	3.688 ± 1.008	5.804 ± 1.035
99/15	Long-3'UTR	3.745 ± 0.380	5.811 ± 0.737	5.485 ± 0.862	2.621 ± 0.758	4.767 ± 1.092
99/20	Long-3'UTR	52.509 ± 3.120	101.791 ± 10.618	56.651 ± 6.802	38.702 ± 8.362	80.074 ± 8.883
96/11	Long-3'UTR	Not infected	-	-	-	Not infected
96/25	Long-3'UTR	-	14.813 ± 0.629	6.207 ± 0.781	3.654 ± 1.193	-
89/15	Short-3'UTR	3.924 ± 1.522	0.847 ± 0.678	17.312 ± 4.117	1.444 ± 0.891	2.646 ± 1.130
89/8	Short-3'UTR	46.892 ± 8.920	72.252 ± 17.304	73.072 ± 4.302	28.514 ± 10.738	112.601 ± 14.802
90/5	Short-3'UTR	55.356 ± 6.137	68.768 ± 13.528	87.248 ± 12.814	68.189 ± 11.322	101.066 ± 17.619
90/8	Short-3'UTR	29.246 ± 9.041	40.083 ± 10.822	76.216 ± 11.944	35.529 ± 10.783	68.234 ± 18.032
96/16	Short-3'UTR	3.476 ± 0.305	8.969 ± 0.612	5.897 ± 1.085	2.656 ± 0.665	2.923 ± 0.630
96/19	Short-3'UTR	20.589 ± 6.792	74.357 ± 31.027	74.863 ± 31.357	34.712 ± 17.638	79.356 ± 18.046
99/16	Short-3'UTR	3.450 ± 0.754	8.914 ± 1.911	6.495 ± 0.521	2.422 ± 0.760	5.880 ± 0.559

## Sheet: Table S6
Table S6. Accumulation of TMGMV Long-3’UTR and Short-3’UTR isolates in N. glauca under greenhouse experimental conditions at different times after inoculation (days post inoculation, dpi).
Data (ng of viral RNA / mg of total plant RNA) are for six or seven Long-3’UTR or Short-3’UTR isolates and are means and standard errors of 5 to 9 replicated plants per isolate.
Isolate	3'UTR-Size	7 dpi	32 dpi
92/73	Long-3'UTR	190.783 ± 14.117	78.933 ± 7.875
94/6	Long-3'UTR	45.082 ± 25.475	34.578 ± 11.580
96/5	Long-3'UTR	220.018 ± 3.759	78.152 ± 12.743
99/11	Long-3'UTR	21.335 ± 1.091	6.877 ± 1.031
99/15	Long-3'UTR	18.244 ± 2.587	5.845 ± 0.901
99/20	Long-3'UTR	254.795 ± 9.990	65.045 ± 10.736
96/11	Long-3'UTR	Not infected	Not infected
89/15	Short-3'UTR	2.543 ± 0.566	25.524 ± 14.264
89/8	Short-3'UTR	45.673 ± 7.832	107.050 ± 15.028
90/5	Short-3'UTR	31.856 ± 6.931	85.329 ± 22.455
90/8	Short-3'UTR	31.222 ± 10.144	54.481 ± 19.112
96/16	Short-3'UTR	7.895 ± 1.012	4.305 ± 1.103
96/19	Short-3'UTR	40.404 ± 9.463	108.512 ± 24.341
99/16	Short-3'UTR	4.169 ± 0.746	5.580 ± 0.755

## Sheet: Table S7
Table S7. Effect of TMGMV infection in N. glauca biomass at different water availabilities.
Data are presented separately for isolates with a Long-3’UTR and a Short-3’UTR genotype as mean dry weight (g) and standard error of six (Long-3’UTR) and seven (Short-3’UTR) replicated isolates.
Isolate	3'UTR-Size	Irrigation	Drought
Mock-inoculated	-	1.375 ± 0.097	0.136 ± 0.013
92/73	Long-3'UTR	0.753 ± 0.086	0.061 ± 0.010
94/6	Long-3'UTR	1.029 ± 0.144	0.103 ± 0.016
96/5	Long-3'UTR	0.992 ± 0.077	0.099 ± 0.011
99/11	Long-3'UTR	0.862 ± 0.165	0.117 ± 0.012
99/15	Long-3'UTR	1.050 ± 0.113	0.090 ± 0.010
99/20	Long-3'UTR	0.913 ± 0.104	0.099 ± 0.009
96/11	Long-3'UTR	Not infected	Not infected
89/15	Short-3'UTR	0.931 ± 0.105	0.072 ± 0.012
89/8	Short-3'UTR	0.860 ± 0.092	0.080 ± 0.012
90/5	Short-3'UTR	1.102 ± 0.102	0.096 ± 0.007
90/8	Short-3'UTR	0.969 ± 0.149	0.100 ± 0.021
96/16	Short-3'UTR	0.695 ± 0.068	0.076 ± 0.013
96/19	Short-3'UTR	0.901 ± 0.092	0.133 ± 0.009
99/16	Short-3'UTR	1.015 ± 0.088	0.100 ± 0.018

## Sheet: Table S8
Table S8. Apparition of drought symptoms under drought conditions.
Data are the fraction of mock-inoculated plants or of plants infected by six Long-3’UTR or seven Short-3’UTR isolates, showing wilted apices at different times after water withdrawal.
Treatment	14	15	16	17	18	19	20	21	22	23	24	25
Mock-inoculated	0	0.3	0.4	0.8	0.9	1	1	1	1	1	1	1
Long-3'UTR	0	0.0384615	0.0769231	0.192308	0.211538	0.365385	0.384615	0.384615	0.384615	0.384615	0.384615	0.384615
Short-3'UTR	0	0.132075	0.132075	0.245283	0.283019	0.603774	0.603774	0.603774	0.603774	0.603774	0.603774	0.603774

## Sheet: Table S9
Table S9. Time of apparition of drought symptoms under drought conditions .
Data are the time at which symptoms of wilted apices were shown, and the fraction of plants showing wilted apices at 20 days after watering withdrawal (DAWW) of mock-inoculated plants or of plants infected by six Long-3’UTR or seven Short-3’UTR isolates.
Time of apparition of wilted apices is shown as mean and standard error of 5 to 10 replicated plants, according to the isolate or mock-inoculation.
Isolate	3'UTR-Size	Wilted shoot tip apparition	Wilted shoot tips at 20 DAWW
Mock-inoculated	-	16.600 ± 0.427	10/10, 100%
92/73	Long-3'UTR	17.857 ± 0.553	7/9, 78%
94/6	Long-3'UTR	17.250 ± 0.854	4/4, 100%
96/5	Long-3'UTR	17.400 ± 0.400	4/10, 40%
99/11	Long-3'UTR	20.000 ± 0.000	1/10, 10%
99/15	Long-3'UTR	17.667 ± 1.333	3/9, 33%
99/20	Long-3'UTR	0.000 ± 0.000	0/10, 0%
96/11	Long-3'UTR	Not infected	Not infected
89/15	Short-3'UTR	18.000 ± 0.447	5/5, 100%
89/8	Short-3'UTR	17.571± 0.719	7/8, 88%
90/5	Short-3'UTR	15.333 ± 0.333	6/9, 67%
90/8	Short-3'UTR	18.750 ± 0.250	4/5, 80%
96/16	Short-3'UTR	0.000 ± 0.000	0/9, 0%
96/19	Short-3'UTR	19.000 ± 0.000	5/8, 63%
99/16	Short-3'UTR	18.200 ± 0.490	5/9, 56%

## Sheet: Table S10
Table S10. Survival of plants that had shown drought symptoms after watering was resumed.
Data are number of plants that showed wilted apices (Wilted) and number of wilted plants that surived (Survival).
Isolate	3'UTR-Size	Wilted	Survival
Mock-inoculated	-	10	5
92/73	Long-3'UTR	7	2
94/6	Long-3'UTR	4	1
96/5	Long-3'UTR	5	0
99/11	Long-3'UTR	1	0
99/15	Long-3'UTR	3	2
99/20	Long-3'UTR	0	0
89/15	Short-3'UTR	5	0
89/8	Short-3'UTR	7	0
90/5	Short-3'UTR	6	1
90/8	Short-3'UTR	4	1
96/16	Short-3'UTR	0	0
96/19	Short-3'UTR	5	1
99/16	Short-3'UTR	5	2

[truncated: 7 more sheets: Table S11, Table S12, Table S13, Table S14A, Table S14B, Table S15, Table S16]
